# Supplementary material for: Factors Associated with Out-of-Pocket Health Expenditure in Polish Regions
Source: Healthcare (Basel). 2021 Dec 17;9(12):1750. doi: 10.3390/healthcare9121750 (PMC8701368; doi:10.3390/healthcare9121750)
Supplement: Supplementary file 1 [file healthcare-09-01750-s001.zip]

Archive with 1 entries (1 files):
- healthcare-1471207-supplementary.xlsx
