# Supplementary material for: Factors Associated with Out-of-Pocket Health Expenditure in Polish Regions
Source: Healthcare (Basel). 2021 Dec 17;9(12):1750. doi: 10.3390/healthcare9121750 (PMC8701368; doi:10.3390/healthcare9121750)
Supplement: Supplementary file 1 [file healthcare-09-01750-s001.zip › healthcare-1471207-supplementary.xlsx]

## Sheet: Arkusz1
Table S1: Percentage change of out-of-pocket health expenditure and disposable income in Polish regions in period 1999-2019
A. Real* out-of-pocket health expenditure per person year-to-year change
Region	2000	2001	2002	2003	2004	2005	2006	2007	2008	2009	2010	2011	2012	2013	2014	2015	2016	2017	2018	2019	AAGR
dolnośląskie	-0.0997956	-0.0961538	-0.0119387	0.127966	-0.0197494	0.0360714	0.0275513	0.136155	0.0987244	-0.0345666	-0.00620997	0.00139435	0.0661316	-0.0404216	-0.0314022	0.013824	0.0366799	0.101073	-0.141607	0.144546	0.0154136
kujawsko-pomorskie	0.0576415	-0.0571258	-0.0321169	0.0454688	0.0310396	-0.0700926	0.0712367	0.0444532	0.0168441	0.216196	-0.0518463	0.0455791	-0.0180591	0.0185634	-0.0453709	0.122161	-0.000874387	0.0570591	0.0463604	0.0117901	0.0254454
lubelskie	-0.0480086	-0.0279396	-0.0227147	0.084662	0.0360958	0.022479	0.00790773	-0.0257514	0.111736	-0.0272332	-0.113066	0.0964093	-0.0145872	0.0862855	0.155575	-0.0534803	0.0425408	0.048804	-0.092073	0.0445972	0.0156119
lubuskie	-0.054802	-0.081865	-0.032447	0.179288	0.00449549	0.0836415	0.0746678	-0.024382	0.0885212	0.171966	-0.172117	0.0706577	0.0160356	-0.0873693	-0.0218512	0.27941	-0.0457324	-0.0104694	-0.127585	0.177725	0.0243894
łódzkie	-0.0509389	-0.0898821	-0.020588	0.150107	0.0149011	-0.00974422	0.0827272	0.0204761	0.0719872	0.0994286	-0.0706492	0.0145713	0.0142699	0.01137	-0.012801	0.0600092	0.0111927	0.201667	-0.14144	-0.0318522	0.0162406
małopolskie	-0.130855	0.0362421	-0.0646144	0.0639082	0.0029989	-0.00781571	-0.0705989	0.140535	0.0779648	0.0407486	-0.105925	0.0492325	0.0578609	-0.0761118	-0.11736	0.0981629	0.0954808	-0.0574985	-0.0470125	0.067893	0.00266184
mazowieckie	-0.0218028	-0.093465	-0.0561111	0.159025	0.0703842	-0.107196	0.106749	0.161287	0.0930453	0.0880272	-0.0161791	0.024385	-0.0593032	-0.0299539	-0.0544987	0.0881172	0.0949396	0.0351126	-0.155746	0.0787909	0.0202804
opolskie	-0.0812167	0.0422461	-0.120439	0.276895	0.168624	-0.00935218	-0.0832393	0.146262	0.160464	-0.102146	-0.127231	0.0878155	-0.0629254	0.0769265	-0.0362334	0.102807	0.0124111	0.157499	-0.172969	0.133185	0.0284692
podkarpackie	-0.00510332	-0.042655	-0.0523387	0.209587	0.00929086	-0.084795	0.0428575	-0.017465	0.102655	-0.0149115	0.0401977	-0.0672601	-0.0242098	0.0405588	0.0212441	0.0533151	0.0994975	-0.0137381	-0.125778	0.0487575	0.0109853
podlaskie	0.1096	0.0200573	-0.0536144	-0.0409685	0.141093	0.0173055	0.0423935	0.000790755	0.0766529	0.0275005	-0.0371257	0.0813011	0.0489955	-0.0409093	-0.0109208	0.0654204	-0.0468	0.0924473	-0.202758	0.0290981	0.0159779
pomorskie	0.0462554	-0.0834501	0.0393974	0.0611188	0.0294643	0.0777981	-0.0305226	0.0629746	0.0439086	0.0927485	-0.0305874	0.047464	0.0474147	0.00639132	-0.0321097	0.0989157	0.0322344	0.0588138	0.00327332	-0.0685907	0.0251456
śląskie	-0.0401698	-0.0837451	-0.0810036	0.119007	0.073084	-0.0419285	-0.0212655	0.0717308	0.0322944	0.0525924	0.0284694	0.0684742	0.0294034	-0.0210524	0.0259769	0.0183384	0.138281	0.0572659	-0.0685056	-0.0542779	0.0151485
świętokrzyskie	-0.0651121	-0.0409515	-0.0194915	0.0190193	-0.0863163	0.0751192	-0.0241401	0.141165	-0.0296924	-0.021709	0.0168628	0.137845	-0.0565081	0.0560974	0.0202594	-0.0429754	0.239567	0.117341	-0.199479	0.197061	0.0216981
warmińsko-mazurskie	-0.110765	0.0160189	-0.0285302	0.123763	0.009604	0.0213357	-0.0242657	0.135858	0.0463535	0.163663	-0.0740901	-0.0542022	0.11106	-0.0265495	0.0160595	0.0461698	-0.0355792	0.0542366	-0.0794497	0.0217338	0.0166212
wielkopolskie	0.0363964	-0.0887887	0.013549	0.0888252	0.038762	-0.0642824	0.041591	0.0427478	0.058876	0.083991	-0.0757162	0.0341695	-0.0441891	0.0231425	-0.0391795	0.0955258	0.049578	0.0848642	-0.0759768	0.130054	0.021697
zachodniopomorskie	-0.0268772	-0.0970326	0.0393495	0.199961	-0.00662488	-0.102479	0.0493772	0.0765117	-0.000388248	0.19123	-0.0464418	-0.0803868	0.00746525	0.0570617	-0.00644433	0.0978896	-0.0339789	0.0939575	-0.0359208	0.0641257	0.0220177
Minimum value	-0.130855	-0.0970326	-0.120439	-0.0409685	-0.0863163	-0.107196	-0.0832393	-0.0257514	-0.0296924	-0.102146	-0.172117	-0.0803868	-0.0629254	-0.0873693	-0.11736	-0.0534803	-0.0468	-0.0574985	-0.202758	-0.0685907	0.00266184
Maximum value	0.1096	0.0422461	0.0393974	0.276895	0.168624	0.0836415	0.106749	0.161287	0.160464	0.216196	0.0401977	0.137845	0.11106	0.0862855	0.155575	0.27941	0.239567	0.201667	0.0463604	0.197061	0.0284692
Average value	-0.0303471	-0.0480306	-0.0314783	0.116727	0.0323216	-0.010246	0.0183142	0.0695843	0.0656217	0.0642204	-0.0526034	0.0348406	0.00742843	0.00337683	-0.0105661	0.0714756	0.0430899	0.0674022	-0.101042	0.0621648	0.0186127
Standard deviation	0.0637332	0.0490054	0.0401521	0.0772108	0.0585622	0.0611365	0.0539759	0.064884	0.0454149	0.0884654	0.056968	0.0589127	0.0493393	0.0506569	0.0551594	0.073231	0.07436	0.0619993	0.0683733	0.0764661	0.00619312
B. Real* disposable income per person year-to-year change
Region	2000	2001	2002	2003	2004	2005	2006	2007	2008	2009	2010	2011	2012	2013	2014	2015	2016	2017	2018	2019	AAGR
dolnośląskie	-0.0289683	-0.0218809	0.00462504	0.0333738	0.0212474	0.00370276	0.0739078	0.10383	0.147564	0.00747292	0.0195917	0.00907793	0.0216008	-0.0513474	0.00695478	0.0772215	0.0840877	0.00521057	0.0625234	0.0887163	0.0334256
kujawsko-pomorskie	0.0403942	-0.0347055	0.0175593	-0.0372441	0.0106088	-0.0172704	0.137346	0.152916	0.0321766	0.0254108	0.102783	-0.0670285	-0.0195867	-0.00555042	0.0183193	0.0367445	0.0568674	0.09121	0.0888433	0.0742721	0.0352033
lubelskie	-0.0477445	0.00113191	-0.00381637	0.094142	0.0359701	-0.0399987	0.056243	0.0809161	0.085309	-0.00938969	0.0400565	0.0217836	-0.0125799	0.00916567	0.0832069	0.0152191	0.0654107	0.0841108	0.0466747	-0.00388198	0.0300964
lubuskie	0.0344512	-0.05449	-0.0303275	0.0259283	-0.0435704	0.0206372	0.19344	0.0747457	0.129863	-1.09849e-05	0.00974117	0.00579054	-0.00797327	-0.0302753	0.0289524	0.104414	0.0619799	0.0410337	0.0298272	0.0533927	0.0323775
łódzkie	0.0251761	-0.0730835	-0.0294451	0.0607529	0.0151021	0.0170235	0.0659539	0.0777516	0.0852412	0.0560448	0.0213161	-0.00511584	0.0107519	-0.0143547	-0.0112971	0.0530943	0.0770924	0.0528612	0.0184929	0.0916161	0.0297487
małopolskie	-0.0281504	-0.0187748	-0.0503737	0.0437949	0.0596491	-0.0140783	0.023343	0.118562	0.12953	-0.000998378	0.027221	0.0179999	-0.0138347	-0.00491471	0.0175403	0.0355947	0.0969798	0.0275363	0.0739351	0.0647271	0.0302644
mazowieckie	0.0281849	-0.0660943	-0.0225948	0.108792	0.0377604	-0.0360875	0.095161	0.139586	0.0801171	0.0331315	0.0758079	-0.0125705	0.010198	-0.0467272	-0.00118066	0.0308343	0.0202032	0.0526246	0.0457648	0.0142873	0.0293599
opolskie	0.127643	-0.0673143	-0.0340682	0.0578222	0.0671744	0.0332133	-0.02229	0.140563	0.150744	-0.0383612	-0.00394541	0.0324624	0.0499207	-0.106812	0.0290274	0.0353903	0.0850209	0.0656065	0.0354409	0.037787	0.0337513
podkarpackie	-0.0282016	-0.036441	-0.0324203	0.0609255	-0.00229552	0.0216199	0.023323	0.0726277	0.101761	0.0122336	0.0503349	0.00749914	-0.0194827	0.00309927	0.0460437	0.027179	0.0548294	0.0843011	0.0571979	0.0676533	0.0285894
podlaskie	0.0209891	0.00820501	0.0121386	-0.0411055	0.0523092	0.0857429	0.102989	0.0724637	0.0324364	0.0451387	0.0462555	0.0821965	-0.0275531	-0.0234239	-0.00857313	-0.000548219	0.135517	0.0948356	-0.00880177	0.0662476	0.037373
pomorskie	0.036998	-0.0175478	0.0316402	0.0157803	-0.0288215	0.027439	0.113225	0.120208	0.0438255	0.0139471	0.0314144	0.00901561	0.00616979	0.0236405	-0.0485314	0.00332767	0.136756	0.0361175	0.0370744	0.0464002	0.0319039
śląskie	0.0258934	-0.0474551	-0.0524489	0.0337232	0.0225082	0.0236802	0.0475012	0.073413	0.104885	0.0269584	0.0133371	0.0138815	0.00880811	-0.00548051	0.0382402	0.0281252	0.0716799	0.0662493	0.0508037	0.0556059	0.0299955
świętokrzyskie	0.0341033	-0.024922	-0.0159236	0.0253026	0.0104849	-0.0251037	0.101551	0.0994374	0.104686	0.0249452	0.0573225	0.00924427	0.0101765	-0.00674404	0.0309345	0.00255055	0.0923205	0.0755216	0.0647272	0.0258562	0.0348235
warmińsko-mazurskie	0.0931049	-0.0370218	-0.0316674	0.061299	0.0192463	0.030206	0.0426035	0.107958	0.143449	0.0628315	-0.0167878	-0.0311005	-0.029794	-0.0365313	0.0990118	0.0412851	0.0777506	0.0692699	0.0228418	0.00415535	0.0346055
wielkopolskie	0.00809296	-0.0431917	-0.0492768	0.0602268	0.00688992	0.0182391	0.0796148	0.0817442	0.117084	0.0339612	-0.00880182	-0.0173066	-0.025676	0.00887303	0.0420502	0.0149829	0.0936881	0.125106	-0.00144959	0.083666	0.0314258
zachodniopomorskie	-0.0488166	-0.0315671	-0.0346735	0.0561852	0.0721011	-0.0331825	0.0721809	0.0717266	0.132537	0.0427331	0.00623246	0.0109465	-0.0159476	-0.0415258	0.0774911	0.0450051	0.0455557	0.0925862	0.0257221	0.0222884	0.0283789
Minimum value	-0.0488166	-0.0730835	-0.0524489	-0.0411055	-0.0435704	-0.0399987	-0.02229	0.0717266	0.0321766	-0.0383612	-0.0167878	-0.0670285	-0.029794	-0.106812	-0.0485314	-0.000548219	0.0202032	0.00521057	-0.00880177	-0.00388198	0.0283789
Maximum value	0.127643	0.00820501	0.0316402	0.108792	0.0721011	0.0857429	0.19344	0.152916	0.150744	0.0628315	0.102783	0.0821965	0.0499207	0.0236405	0.0990118	0.104414	0.136756	0.125106	0.0888433	0.0916161	0.037373
Average value	0.0183218	-0.0353221	-0.0200671	0.0412312	0.0222728	0.00723643	0.0753809	0.099278	0.101326	0.021003	0.0294925	0.00542351	-0.00342513	-0.0205568	0.0280119	0.0344012	0.0784837	0.0665113	0.0406011	0.0495493	0.0319577
Standard deviation	0.0465261	0.0224911	0.0246652	0.0384003	0.0309723	0.0321156	0.0489534	0.0270178	0.0379224	0.0251259	0.0308327	0.0303451	0.0208366	0.0306792	0.0365844	0.0265792	0.0290333	0.0290154	0.0254139	0.0291322	0.00258456
Notes: * - 2015 is a base year, health consumer price index was used as a deflator; ** - 2015 is a base year, general consumer price index was used as a deflator; AAGR - average annual growth rate
